# Supplementary material for: Nutrient Supply Gradients Modulate Cultivation-Driven Restructuring of Microbial Communities in Desert Soils
Source: Biology (Basel). 2026 May 9;15(10):755. doi: 10.3390/biology15100755 (PMC13203477; doi:10.3390/biology15100755)
Supplement: Supplementary file 1 [file biology-15-00755-s001.zip]

Archive with 1 entries (1 files):
- biology-4292759-supplementary.pdf
